# Supplementary material for: Cichorium intybus L. Hairy Roots as a Platform for Antimicrobial Activity
Source: Pharmaceuticals (Basel). 2023 Jan 18;16(2):140. doi: 10.3390/ph16020140 (PMC9967317; doi:10.3390/ph16020140)
Supplement: Supplementary file 1 [file pharmaceuticals-16-00140-s001.zip]

Archive with 1 entries (1 files):
- pharmaceuticals-2127471-supplementary.pdf
